# Supplementary material for: Caffeine consumption within British fencing athletes
Source: Front Nutr. 2022 Nov 11;9:999847. doi: 10.3389/fnut.2022.999847 (PMC9691662; doi:10.3389/fnut.2022.999847)
Supplement: Supplementary file 1 [file Table_1.XLSX]

## Sheet: General Caffeine Consumption
PPS	Decaff	Instant	Reg Filter	Latte	Cappuccino	Americano	Espresso	Tea	Green Tea	Herbal Tea	Iced Tea	Fruit Tea	Cola	Energy d/b/p	Tabs	Gum	Choc	Other		Total
	3	49.8	124	59.5	59.5	59.5	75	36	0	0	0	0	30	80	50	100	80/100g
1			496				75													571
2	3												15				12			30
3																				-
4		49.8		59.5									30							139.3
5								36												36
6								360					30				40			430
7																				-
8	3		124	59.5				108									8			302.5
9													30							30
10								72												72
11																				-
12			496	59.5				72												627.5
13	3	199.2		59.5																261.7
14								36					30	80						146
15																				-
16																	8			8
17																				0
18								72												72
19																		59.5		59.5
20																				-
21								108												108
22																				-
23													30	240						270
24																				-
25			124		119															243
26													30							30
27		49.8			59.5															109.3
28		99.6		59.5	59.5									160						378.6
29																				-
30													30							30
31					59.8			36					30				80			205.8
32																				-
33								36												36
34				59.8				36												95.8
35								36					60	80			8			184
36													30	160			160			350
37													30	80			16			126
38																				-
39													15							15
40								36					30				24			90
41		49.8	124			59.5	75	108					30	80						526.3
42								72					30				16			118
43				59.5																59.5
44	3		124		59.5			72												258.5
45		49.8													50			150		249.8
46		49.8			59.5			36												145.3
47		49.8				119											40			208.8
48														75						75
49																	16			16
50	3	49.8	124				150													326.8
51																				-
52																				-
53																				-
54				59.5													16			75.5
55																				-
56				59.5				108									16			183.5
57																				-
58		49.8						36									8			93.8
59													30				4			34
60	18							36												54
61		199.2						36					60	160						455.2
62								144												144
63		49.8				59.5							30				32			171.3
64																				-
65																				-
66			372					72									16			460
67							150	36									80			266
68					59.5												40			99.5
69													30				28			58
70		99.6	124					36									40			299.6
71																				-
72																				-
73						59.5														59.5
74																				-
75													90				60			150
76																				-
77		49.8	124			59.5	75							80			16			404.3
78							75	108												183
79													90	240						330
80																				-
81								36						80						116
82																				-
83																	8			8
84																				-
85	3	99.6	248			59.5							30							440.1
86																				-
87																				-
88																				-
89																				-
90																				-
91																				-
92																				-
93																				-
94																				-
95																				-
96																				-
97																				-
98																				-
99																				-
100																				-
101																				-
102																				-
103		49.8						72												121.8
104																				-
105																				-
106		49.8						36												85.8
107			124					72												196
108			124																	124
109		49.8		59.5				72					30				8			219.3
110		99.6	124					36									40			299.6
111		49.8											30							79.8
112								108									20			128
113																				-
114													30				8			38
115		199.2																		199.2
116				59.5										80						139.5
117																				-
118																				-
119																				-
120																				-
121																				-
122	3	199.2		59.5				36					30				40			367.7
123		49.8					75	36												160.8
124																				-
125																				-
126													30				40			70
127																				-
128																				-
129					119															119
130				178.5																178.5
131		49.8											60							109.8
132		49.8																150		199.8
133																				-
134		49.8				59.5							30				24			163.3
135								72									1.6			73.6
136																				-
137			124				75	108					30		50		64			451
138		49.8				59.5														109.3
139																				-
140		49.8	124																	173.8
141		348.6															24			372.6
142																				-
143							300	144												444
144																				-
145			124																	124
146																				-
147																				-
148																				-
149																	24			24
150																				-
151		49.8			59.5			36					30	80			24			279.3
152																				-
153																				-
154	9																			9
155																				-
156																				-
157																				-
158																				-
159																				-
160																				-
161																				-
162								36												36
163																				-
164																				-
165																				-
166							150							80						230
167																				-
168																	40			40
169		99.6	124										30	80						333.6
170																				-
171							375	144												519
172																				-
173		49.8		119		59.5											80			308.3
174																				-
175				59.5													40			99.5
176		49.8					225	36									40			350.8
177								72					30	80			1.6			183.6
178								180					30	80			20			310
179						59.5		144									40			243.5
180	12		124														8			144
181																				-
182			248					72												320
183	3	249						72												324
184								288										106		394
185																				-
186		49.8	124																	173.8
187								72									8			80
188																				-
189																				-
190																				-
191																				-
192																				-
193																				-
194																				-
195																				-
196																				-
197				119				144												263
198																				-
199																				-
200				119																119
201						59.5														59.5
202																				-
203																				-
204		199.2											30							229.2
205																				-
206		49.8			59.5															109.3
207																				-
208																				-
209	24	49.8		59.5																133.3
210		49.8		59.5			75	180												364.3
211	3												15				20			38
212	3							144												147
213																	40			40
214																				-
215													30	80			60	14		184
216																				-
217																				-
218			248														40	59.5		347.5
219																	80			80
220																				-
221	3																			3
222																				-
223																				-
224		49.8			59.5			72												181.3
225																				-
226																				-
227														80						80
228				59.5										80			4			143.5
229																				-
230																				-
231		99.6																		99.6
232																				-
233																				-
234																				-
235																				-
236																				-
237																				-
238																				-
239																				-
240																				-
241																				-
242																				-
243																				-
244																				-
245																				-
246																				-
247																				-
248			248																	248
249																				-
250																				-
251								144												144
252																				-
253																				-
254																				-
255																				-
256																				-
257																				-
258																				-
259																				-
260																				-
261																				-
262																				-
263																				-
264																				-
265																				-
266																				-
267																				-
268																				-
269																				-
270																				-
271	3							36												39
272																				-
273																	40			40
274																				-
275		49.8												160			80			289.8
276																				0
277																				0
278																				0
279																				0

## Sheet: Specific Caffeine Consumption 
PPS	Decaff	Instant	Reg Filter	Latte	Cappuccino	Americano	Espresso	Tea	Green Tea	Herbal Tea	Iced Tea	Fruit Tea	Cola	Energy d/b/p	Tabs	Gum	Choc	Other		Total
	3	49.8	124	59.5	59.5	59.5	75	36	0	0	0	0	30	80	50	100	80/100g
1			248															300		548
2																				-
3																				-
4													30					75		105
5																				-
6								72									40			112
7																				-
8							150													150
9																				-
10																				-
11																				-
12															50					50
13		49.8																		49.8
14																				-
15																				-
16																				-
17																				-
18																				-
19																				-
20																				-
21																				-
22																				-
23														160						160
24																				-
25					59.5															59.5
26																		140		140
27																				-
28														80						80
29																				-
30																				-
31																	40			40
32																				-
33																				-
34														160				32		192
35														320						320
36																				-
37																				-
38																				-
39													30		50			75		155
40																				-
41							75													75
42								36					30				40			106
43																				-
44																				-
45														80	150					230
46		49.8																		49.8
47		49.8																		49.8
48														80						80
49																				-
50							75													75
51																				-
52																				-
53																				-
54																				-
55																				-
56								36												36
57																				-
58																				-
59																	2.4			2.4
60																				-
61	3												30	80						113
62																				-
63																				-
64																				-
65																				-
66			124															200		324
67							75													75
68														80						80
69																				-
70																	40	300		340
71																				-
72																				-
73																				-
74																				-
75																				-
76		49.8	124			59.5								80						313.3
77								36												36
78								36					30							66
79																				-
80																				-
81																				-
82																				-
83																				-
84		49.8																		49.8
85																				-
86																				-
87																				-
88																				-
89																				-
90																				-
91																				-
92																				-
93																				-
94																				-
95																				-
96																				-
97																				-
98																				-
99																				-
100																				-
101																				-
102																				-
103																				-
104																				-
105														80	50					130
106																				-
107																				-
108																				-
109		49.8												80						129.8
110		49.8												80						129.8
111																				-
112																				-
113																				-
114		99.6																		99.6
115					59.5															59.5
116																				-
117																				-
118																				-
119																				-
120																				-
121		49.8											30							79.8
122														80						80
123																				-
124																				-
125																				-
126																				-
127																				-
128					59.5												40			99.5
129																				-
130		49.8											30							79.8
131																				-
132																				-
133						59.5														59.5
134													30		100					130
135																				-
136			248										30		100					378
137																				-
138																				-
139			248														40			288
140																				-
141																				-
142																				-
143																				-
144						59.5								80						139.5
145																				-
146																				-
147																				-
148																				-
149																				-
150					59.5								30		50					139.5
151																				-
152																				-
153																				-
154																				-
155																				-
156																				-
157																				-
158																				-
159																				-
160																				-
161																				-
162																				-
163																				-
164																				-
165																				-
166														80						80
167																				-
168																				-
169			124												100					224
170																				-
171																				-
172																				-
173		49.8	124			59.5														233.3
174																				-
175																				-
176						59.5														59.5
177																				-
178								36						80						116
179						59.5		36												95.5
180			248																	248
181																				-
182		49.8																		49.8
183		49.8		59.5				36						80						225.3
184								36										106		142
185																				-
186																				-
187																	40			40
188																				-
189																				-
190																				-
191																				-
192																				-
193																				-
194																				-
195																				-
196																				-
197				119																119
198																				-
199																				-
200				59.5																59.5
201																				-
202																				-
203																				-
204														80						80
205																				-
206																				-
207																				-
208																				-
209	3	49.8																		52.8
210																				-
211																				-
212								36						80						116
213																				-
214																				-
215																				-
216																				-
217																				-
218																				-
219																				-
220																				-
221																				-
222																				-
223																				-
224		49.8											30							79.8
225																				-
226																				-
227														160						160
228														160						160
229																				-
230																				-
231														75						75
232																				-
233																				-
234																				-
235																				-
236																				-
237																				-
238																				-
239																				-
240																				-
241																				-
242																				-
243																				-
244																				-
245																				-
246																				-
247			124																	124
248																				-
249																				-
250																				-
251																				-
252																				-
253																				-
254																200				200
255																				-
256																				-
257																				-
258																				-
259																				-
260																				-
261																				-
262																				-
263																				-
264																				-
265																				-
266																				-
267																				-
268																				-
269								36												36
270																				-
271																				-
272																				-
273																				-
274																				0
275																				0
276																				0
277																				0
278																				0
279																				0
